# Supplementary material for: ScLineageAtlas: a comprehensive single-cell genomics database for characterizing cellular clones in cancer
Source: Database (Oxford). 2025 Sep 24;2025:baaf046. doi: 10.1093/database/baaf046 (PMC12462628; doi:10.1093/database/baaf046)
Supplement: baaf046_Supplemental_File [file baaf046_supplemental_file.zip › Supplementary Table 1.xlsx]

## Sheet: Sheet 1
Sample.ID	Project.ID	Bioproject	GEO.Accession	Platforms	Library.Strategy	Library.Source	Library.Selection	Sample.Alias	PMID	Organ	Source	Tissue	Cancer.Type	Sample.Title	Gender	Age	Tumor.Stage	Lauren.Classification	Treatment	Drug.Concentration
Cela-004-006-028	Cela-004-006	PRJNA555477	GSE134520	HiSeq X Ten	RNA-Seq	transcriptomic	cDNA	GSM3954947	31067475	gastric	stomach		gastric cancer	Non-atrophic gastritis 2	Female	56
Cela-004-006-029	Cela-004-006	PRJNA555477	GSE134520	HiSeq X Ten	RNA-Seq	transcriptomic	cDNA	GSM3954948	31067475	gastric	stomach		gastric cancer	Non-atrophic gastritis 3	Male	62
Cela-004-006-030	Cela-004-006	PRJNA555477	GSE134520	HiSeq X Ten	RNA-Seq	transcriptomic	cDNA	GSM3954952	31067475	gastric	stomach		gastric cancer	Wild Intestinal metaplasia 1	Male	63
Cela-004-006-031	Cela-004-006	PRJNA555477	GSE134520	HiSeq X Ten	RNA-Seq	transcriptomic	cDNA	GSM3954953	31067475	gastric	stomach		gastric cancer	Wild Intestinal metaplasia 2	Female	48
Cela-004-006-032	Cela-004-006	PRJNA555477	GSE134520	HiSeq X Ten	RNA-Seq	transcriptomic	cDNA	GSM3954954	31067475	gastric	stomach		gastric cancer	Severe Intestinal metaplasia 1	Male	68
Cela-004-006-033	Cela-004-006	PRJNA555477	GSE134520	HiSeq X Ten	RNA-Seq	transcriptomic	cDNA	GSM3954955	31067475	gastric	stomach		gastric cancer	Severe Intestinal metaplasia 2	Male	68
Cela-004-006-034	Cela-004-006	PRJNA555477	GSE134520	HiSeq X Ten	RNA-Seq	transcriptomic	cDNA	GSM3954956	31067475	gastric	stomach		gastric cancer	Severe Intestinal metaplasia 3	Male	67
Cela-004-006-035	Cela-004-006	PRJNA555477	GSE134520	HiSeq X Ten	RNA-Seq	transcriptomic	cDNA	GSM3954957	31067475	gastric	stomach		gastric cancer	Severe Intestinal metaplasia 4	Male	67
Cela-010-018-100	Cela-010-018	PRJNA573608	GSE137829	Illumina NovaSeq 6000	RNA-Seq	transcriptomic	cDNA	GSM4089151	33328604	prostate	castration resistant prostate cancer (CRPC) tissue	primary tumor	prostate cancer	Patient #1-scRNA	Male	82	T4
Cela-010-018-101	Cela-010-018	PRJNA573608	GSE137829	Illumina NovaSeq 6000	RNA-Seq	transcriptomic	cDNA	GSM4089153	33328604	prostate	castration resistant prostate cancer (CRPC) tissue	primary tumor	prostate cancer	Patient #3-scRNA	Male	86	T2
Cela-010-018-102	Cela-010-018	PRJNA573608	GSE137829	Illumina NovaSeq 6000	RNA-Seq	transcriptomic	cDNA	GSM4089154	33328604	prostate	castration resistant prostate cancer (CRPC) tissue	primary tumor	prostate cancer	Patient #4-scRNA	Male	78	T4
Cela-010-018-103	Cela-010-018	PRJNA573608	GSE137829	Illumina NovaSeq 6000	RNA-Seq	transcriptomic	cDNA	GSM4711414	33328604	prostate	castration resistant prostate cancer (CRPC) tissue	primary tumor	prostate cancer	Patient #5-scRNA	Male	65	T4
Cela-010-018-104	Cela-010-018	PRJNA573608	GSE137829	Illumina NovaSeq 6000	RNA-Seq	transcriptomic	cDNA	GSM4711415	33328604	prostate	castration resistant prostate cancer (CRPC) tissue	primary tumor	prostate cancer	Patient #6-scRNA	Male	70	T3
Cela-008-016-086	Cela-008-016	PRJNA793697	GSE140312	Illumina HiSeq 4000	RNA-Seq	transcriptomic	cDNA	GSM5768279	32054662	ovarian	ovCHA110_Ovarian_cancer		ovarian cancer	ovCHA110			Stage IV
Cela-008-016-087	Cela-008-016	PRJNA793697	GSE140312	Illumina HiSeq 4000	RNA-Seq	transcriptomic	cDNA	GSM5768278	32054662	ovarian	ovCHA107_Ovarian_cancer		ovarian cancer	ovCHA107			Stage III
Cela-008-016-088	Cela-008-016	PRJNA793697	GSE140312	Illumina HiSeq 4000	RNA-Seq	transcriptomic	cDNA	GSM5768277	32054662	ovarian	ovCHA070_Ovarian_cancer		ovarian cancer	ovCHA070			Stage IV
Cela-008-016-089	Cela-008-016	PRJNA793697	GSE140312	Illumina HiSeq 4000	RNA-Seq	transcriptomic	cDNA	GSM5768276	32054662	ovarian	ovCHA066_Ovarian_cancer		ovarian cancer	ovCHA066			Stage III
Cela-008-016-090	Cela-008-016	PRJNA793697	GSE140312	Illumina HiSeq 4000	RNA-Seq	transcriptomic	cDNA	GSM5768275	32054662	ovarian	ovCHA039_Ovarian_cancer		ovarian cancer	ovCHA039			Stage I
Cela-008-016-091	Cela-008-016	PRJNA793697	GSE140312	Illumina HiSeq 4000	RNA-Seq	transcriptomic	cDNA	GSM5768274	32054662	ovarian	ovCHA034_Ovarian_cancer		ovarian cancer	ovCHA034			Stage IV
Cela-008-016-092	Cela-008-016	PRJNA793697	GSE140312	Illumina HiSeq 4000	RNA-Seq	transcriptomic	cDNA	GSM5768273	32054662	ovarian	ovCHA018_Ovarian_cancer		ovarian cancer	ovCHA018			Stage II
Cela-008-016-093	Cela-008-016	PRJNA793697	GSE140312	Illumina HiSeq 4000	RNA-Seq	transcriptomic	cDNA	GSM5768272	32054662	ovarian	ovCHA017_Ovarian_cancer		ovarian cancer	ovCHA017			Stage II
Cela-008-016-094	Cela-008-016	PRJNA793697	GSE140312	Illumina HiSeq 4000	RNA-Seq	transcriptomic	cDNA	GSM5768271	32054662	ovarian	ovCHA004_Ovarian_cancer		ovarian cancer	ovCHA004			Stage III
Cela-010-019-105	Cela-010-019	PRJNA601726	GSE143791	Illumina Genome Analyzer	RNA-Seq	transcriptomic	cDNA	GSM4274679	34719426	prostate	bone marrow_Involved	bone marrow	prostate cancer	BMET1-Involved	Male	73
Cela-004-008-037	Cela-004-008	PRJNA631728	GSE150290	Illumina HiSeq 2500	RNA-Seq	transcriptomic	cDNA	GSM4546301	35087207	gastric	cancer cells	cancer stomach	gastric cancer	Pat01-B	Male			Intestinal
Cela-004-008-038	Cela-004-008	PRJNA631728	GSE150290	Illumina HiSeq 2500	RNA-Seq	transcriptomic	cDNA	GSM4546303	35087207	gastric	cancer cells	cancer stomach	gastric cancer	Pat02-B				Diffuse
Cela-004-008-039	Cela-004-008	PRJNA631728	GSE150290	Illumina HiSeq 2500	RNA-Seq	transcriptomic	cDNA	GSM4546305	35087207	gastric	cancer cells	cancer stomach	gastric cancer	Pat03-B				Diffuse
Cela-004-008-040	Cela-004-008	PRJNA631728	GSE150290	Illumina HiSeq 2500	RNA-Seq	transcriptomic	cDNA	GSM4546313	35087207	gastric	cancer cells	cancer stomach	gastric cancer	Pat07-B				Intestinal
Cela-004-008-041	Cela-004-008	PRJNA631728	GSE150290	Illumina HiSeq 2500	RNA-Seq	transcriptomic	cDNA	GSM4546315	35087207	gastric	cancer cells	cancer stomach	gastric cancer	Pat08-B				Diffuse
Cela-004-008-042	Cela-004-008	PRJNA631728	GSE150290	Illumina HiSeq 2500	RNA-Seq	transcriptomic	cDNA	GSM4546317	35087207	gastric	cancer cells	cancer stomach	gastric cancer	Pat09-B				Intestinal
Cela-004-008-043	Cela-004-008	PRJNA631728	GSE150290	Illumina HiSeq 2500	RNA-Seq	transcriptomic	cDNA	GSM4546319	35087207	gastric	cancer cells	cancer stomach	gastric cancer	Pat10-B				Diffuse
Cela-004-008-044	Cela-004-008	PRJNA631728	GSE150290	Illumina HiSeq 2500	RNA-Seq	transcriptomic	cDNA	GSM4546329	35087207	gastric	cancer cells	cancer stomach	gastric cancer	Pat15-B				Diffuse
Cela-004-008-045	Cela-004-008	PRJNA631728	GSE150290	Illumina HiSeq 2500	RNA-Seq	transcriptomic	cDNA	GSM4546342	35087207	gastric	cancer cells	cancer stomach	gastric cancer	Pat22-B				Intestinal
Cela-004-008-046	Cela-004-008	PRJNA631728	GSE150290	Illumina HiSeq 2500	RNA-Seq	transcriptomic	cDNA	GSM4546302	35087207	gastric	adjacent normal cells	normal stomach	gastric cancer	Pat02-A	Male
Cela-004-008-047	Cela-004-008	PRJNA631728	GSE150290	Illumina HiSeq 2500	RNA-Seq	transcriptomic	cDNA	GSM4546304	35087207	gastric	adjacent normal cells	normal stomach	gastric cancer	Pat03-A
Cela-004-008-048	Cela-004-008	PRJNA631728	GSE150290	Illumina HiSeq 2500	RNA-Seq	transcriptomic	cDNA	GSM4546306	35087207	gastric	adjacent normal cells	normal stomach	gastric cancer	Pat04-A
Cela-004-008-049	Cela-004-008	PRJNA631728	GSE150290	Illumina HiSeq 2500	RNA-Seq	transcriptomic	cDNA	GSM4546310	35087207	gastric	adjacent normal cells	normal stomach	gastric cancer	Pat06-A
Cela-004-008-050	Cela-004-008	PRJNA631728	GSE150290	Illumina HiSeq 2500	RNA-Seq	transcriptomic	cDNA	GSM4546312	35087207	gastric	adjacent normal cells	normal stomach	gastric cancer	Pat07-A
Cela-004-008-051	Cela-004-008	PRJNA631728	GSE150290	Illumina HiSeq 2500	RNA-Seq	transcriptomic	cDNA	GSM4546316	35087207	gastric	adjacent normal cells	normal stomach	gastric cancer	Pat09-A
Cela-004-008-052	Cela-004-008	PRJNA631728	GSE150290	Illumina HiSeq 2500	RNA-Seq	transcriptomic	cDNA	GSM4546318	35087207	gastric	adjacent normal cells	normal stomach	gastric cancer	Pat10-A
Cela-004-008-053	Cela-004-008	PRJNA631728	GSE150290	Illumina HiSeq 2500	RNA-Seq	transcriptomic	cDNA	GSM4546322	35087207	gastric	adjacent normal cells	normal stomach	gastric cancer	Pat12-A
Cela-004-008-054	Cela-004-008	PRJNA631728	GSE150290	Illumina HiSeq 2500	RNA-Seq	transcriptomic	cDNA	GSM4546324	35087207	gastric	adjacent normal cells	normal stomach	gastric cancer	Pat13-A
Cela-004-008-055	Cela-004-008	PRJNA631728	GSE150290	Illumina HiSeq 2500	RNA-Seq	transcriptomic	cDNA	GSM4546328	35087207	gastric	adjacent normal cells	normal stomach	gastric cancer	Pat15-A
Cela-004-008-056	Cela-004-008	PRJNA631728	GSE150290	Illumina HiSeq 2500	RNA-Seq	transcriptomic	cDNA	GSM4546334	35087207	gastric	adjacent normal cells	normal stomach	gastric cancer	Pat18-A
Cela-004-008-057	Cela-004-008	PRJNA631728	GSE150290	Illumina HiSeq 2500	RNA-Seq	transcriptomic	cDNA	GSM4546341	35087207	gastric	adjacent normal cells	normal stomach	gastric cancer	Pat22-A
Cela-004-008-058	Cela-004-008	PRJNA631728	GSE150290	Illumina HiSeq 2500	RNA-Seq	transcriptomic	cDNA	GSM4546343	35087207	gastric	adjacent normal cells	normal stomach	gastric cancer	Pat23-A
Cela-004-008-059	Cela-004-008	PRJNA631728	GSE150290	Illumina HiSeq 2500	RNA-Seq	transcriptomic	cDNA	GSM4546347	35087207	gastric	control	normal stomach	gastric cancer	Pat25-A
Cela-004-008-060	Cela-004-008	PRJNA631728	GSE150290	Illumina HiSeq 2500	RNA-Seq	transcriptomic	cDNA	GSM4546348	35087207	gastric	control	normal stomach	gastric cancer	Pat26-A
Cela-004-008-061	Cela-004-008	PRJNA631728	GSE150290	Illumina HiSeq 2500	RNA-Seq	transcriptomic	cDNA	GSM4546349	35087207	gastric	control	normal stomach	gastric cancer	Pat27-A
Cela-009-017-095	Cela-009-017	PRJNA657844	GSE156405	Illumina NextSeq 500	RNA-Seq	transcriptomic	cDNA	GSM4730260	34426439	pancreatic	Pancreas		pancreatic cancer	Fine needle aspiration - P1
Cela-009-017-096	Cela-009-017	PRJNA657844	GSE156405	Illumina NextSeq 500	RNA-Seq	transcriptomic	cDNA	GSM4730261	34426439	pancreatic	Pancreas		pancreatic cancer	Fine needle aspiration - P2
Cela-009-017-097	Cela-009-017	PRJNA657844	GSE156405	Illumina NextSeq 500	RNA-Seq	transcriptomic	cDNA	GSM4730262	34426439	pancreatic	Pancreas		pancreatic cancer	Fine needle aspiration - P3
Cela-009-017-098	Cela-009-017	PRJNA657844	GSE156405	Illumina NextSeq 500	RNA-Seq	transcriptomic	cDNA	GSM4730263	34426439	pancreatic	Pancreas		pancreatic cancer	Fine needle aspiration - P4
Cela-009-017-099	Cela-009-017	PRJNA657844	GSE156405	Illumina NextSeq 500	RNA-Seq	transcriptomic	cDNA	GSM4730264	34426439	pancreatic	Pancreas		pancreatic cancer	Fine needle aspiration - P5
Cela-010-020-106	Cela-010-020	PRJNA662503	GSE157703	HiSeq X Ten	RNA-Seq	transcriptomic	cDNA	GSM4773521	33032611	prostate	cancerous prostate tissue	cancerous prostate tissue	prostate cancer	PCa1	Male		Prostate cancer with a Gleason score of 6 (3 + 3)
Cela-010-020-107	Cela-010-020	PRJNA662503	GSE157703	HiSeq X Ten	RNA-Seq	transcriptomic	cDNA	GSM4773522	33032611	prostate	cancerous prostate tissue	cancerous prostate tissue	prostate cancer	PCa2	Male		Prostate cancer with a Gleason score of 7 (3 + 4)
Cela-004-009-062	Cela-004-009	PRJNA689571	GSE163558	Illumina NovaSeq 6000	RNA-Seq	transcriptomic	cDNA	GSM5004188	35184420	gastric	gastric cancer liver metastasis	liver	gastric cancer	gastric cancer liver metastasis Li1	Female	60			untreated
Cela-004-009-063	Cela-004-009	PRJNA689571	GSE163558	Illumina NovaSeq 6000	RNA-Seq	transcriptomic	cDNA	GSM5004184	35184420	gastric	gastric cancer lymph node metastasis	lymph node	gastric cancer	gastric cancer lymph node metastasis LN1	Male	60			untreated
Cela-004-009-064	Cela-004-009	PRJNA689571	GSE163558	Illumina NovaSeq 6000	RNA-Seq	transcriptomic	cDNA	GSM5004186	35184420	gastric	gastric cancer ovary metastasis	ovary	gastric cancer	gastric cancer ovary metastasis O1	Female	40			untreated
Cela-004-009-065	Cela-004-009	PRJNA689571	GSE163558	Illumina NovaSeq 6000	RNA-Seq	transcriptomic	cDNA	GSM5004187	35184420	gastric	gastric cancer peritoneum metastasis	peritoneum	gastric cancer	gastric cancer peritoneum metastasis P1	Male	70			untreated
Cela-004-009-066	Cela-004-009	PRJNA689571	GSE163558	Illumina NovaSeq 6000	RNA-Seq	transcriptomic	cDNA	GSM5004183	35184420	gastric	adjacent non-tumoral	stomach	gastric cancer	adjacent non-tumoral NT1	Female	80			untreated
Cela-004-007-036	Cela-004-007	PRJNA589287	GSE167297	Illumina HiSeq 4000	RNA-Seq	transcriptomic	cDNA	GSM4159164	34385296	gastric	small intestine	small intestine	gastric cancer	primary neuroendocrine tumor
Cela-001-001-001	Cela-001-001	PRJNA735030	GSE176131	Illumina NovaSeq 6000	RNA-Seq	transcriptomic	cDNA	GSM5356722	36315425	bone marrow	normal control_bone marrow	bone marrow	multiple myeloma	normal control rep1 [CON1]		49			NONE
Cela-001-001-002	Cela-001-001	PRJNA735030	GSE176131	Illumina NovaSeq 6000	RNA-Seq	transcriptomic	cDNA	GSM5356724	36315425	bone marrow	MM patient stage1_bone marrow	bone marrow	multiple myeloma	MM patient stage1 rep1 [MM-I-1]		67	Stage I		RBD
Cela-001-001-003	Cela-001-001	PRJNA735030	GSE176131	Illumina NovaSeq 6000	RNA-Seq	transcriptomic	cDNA	GSM5356726	36315425	bone marrow	MM patient stage2_bone marrow	bone marrow	multiple myeloma	MM patient stage2 rep1 [MM-II-1]		69	Stage II		BD
Cela-001-001-004	Cela-001-001	PRJNA735030	GSE176131	Illumina NovaSeq 6000	RNA-Seq	transcriptomic	cDNA	GSM5356728	36315425	bone marrow	MM patient stage3_bone marrow	bone marrow	multiple myeloma	MM patient stage3 rep1 [MM-III-1]		64	Stage III		BCD
Cela-004-010-067	Cela-004-010	PRJNA763562	GSE184198	Illumina NovaSeq 6000	RNA-Seq	transcriptomic	cDNA	GSM5580155	36372898	gastric	GC-patient	adjacent normal tissue	gastric cancer	NT tissue					none
Cela-004-010-068	Cela-004-010	PRJNA763562	GSE184198	Illumina NovaSeq 6000	RNA-Seq	transcriptomic	cDNA	GSM5580154	36372898	gastric	GC-patient	gastric cancer tissue	gastric cancer	GC tissue					none
Cela-008-014-075	Cela-008-014	PRJNA766716	GSE184880	Illumina NovaSeq 6000	RNA-Seq	transcriptomic	cDNA	GSM5599223	35675036	ovarian	normal ovarian tissue		ovarian cancer	Normal ovarian tissue4	Female	51
Cela-008-014-076	Cela-008-014	PRJNA766716	GSE184880	Illumina NovaSeq 6000	RNA-Seq	transcriptomic	cDNA	GSM5599228	35675036	ovarian	high-grade serous ovarian cancer tissue		ovarian cancer	Cancer_HGSOC4	Female	47
Cela-010-021-108	Cela-010-021	PRJNA768795	GSE185344	Illumina NovaSeq 6000	RNA-Seq	transcriptomic	cDNA	GSM5611312	36229464	prostate	ICC/IDC Prostate 1	prostate	prostate cancer	ICC1_GEX	Male
Cela-010-021-109	Cela-010-021	PRJNA768795	GSE185344	Illumina NovaSeq 6000	RNA-Seq	transcriptomic	cDNA	GSM5611313	36229464	prostate	ICC/IDC Prostate 2	prostate	prostate cancer	ICC2_GEX	Male
Cela-010-021-110	Cela-010-021	PRJNA768795	GSE185344	Illumina NovaSeq 6000	RNA-Seq	transcriptomic	cDNA	GSM5611315	36229464	prostate	ICC/IDC Prostate 4	prostate	prostate cancer	ICC4_GEX	Male
Cela-010-021-111	Cela-010-021	PRJNA768795	GSE185344	Illumina NovaSeq 6000	RNA-Seq	transcriptomic	cDNA	GSM5611316	36229464	prostate	ICC/IDC Prostate 5	prostate	prostate cancer	ICC5_GEX	Male
Cela-010-021-112	Cela-010-021	PRJNA768795	GSE185344	Illumina NovaSeq 6000	RNA-Seq	transcriptomic	cDNA	GSM5611317	36229464	prostate	ICC/IDC Prostate 6	prostate	prostate cancer	ICC6_GEX	Male
Cela-010-021-113	Cela-010-021	PRJNA768795	GSE185344	Illumina NovaSeq 6000	RNA-Seq	transcriptomic	cDNA	GSM5611318	36229464	prostate	ICC/IDC Prostate 7	prostate	prostate cancer	ICC7_GEX	Male
Cela-001-002-005	Cela-001-002	PRJNA773807	GSE186447	Illumina NovaSeq 6000	RNA-Seq	transcriptomic	cDNA	GSM5652051	36631435	bone marrow	bone marrow		multiple myeloma	MPH01_OUH717-1-NCP26					NCP26	1uM
Cela-001-002-006	Cela-001-002	PRJNA773807	GSE186447	Illumina NovaSeq 6000	RNA-Seq	transcriptomic	cDNA	GSM5652052	36631435	bone marrow	bone marrow		multiple myeloma	MPH01_OUH717-5-NCP26					NCP26	5uM
Cela-001-002-007	Cela-001-002	PRJNA773807	GSE186447	Illumina NovaSeq 6000	RNA-Seq	transcriptomic	cDNA	GSM5652054	36631435	bone marrow	bone marrow		multiple myeloma	MPH01_OUH746-1-Halo					Halofuginone	1uM
Cela-001-002-008	Cela-001-002	PRJNA773807	GSE186447	Illumina NovaSeq 6000	RNA-Seq	transcriptomic	cDNA	GSM5652055	36631435	bone marrow	bone marrow		multiple myeloma	MPH01_OUH746-1-NCP26					NCP26	1uM
Cela-001-002-009	Cela-001-002	PRJNA773807	GSE186447	Illumina NovaSeq 6000	RNA-Seq	transcriptomic	cDNA	GSM5652057	36631435	bone marrow	bone marrow		multiple myeloma	MPH01_OUH746-DMSO					DMSO
Cela-003-005-022	Cela-003-005	PRJNA779978	GSE188711	Illumina NovaSeq 6000	RNA-Seq	transcriptomic	cDNA	GSM5688706	34793335	colorectal	colorectal cancer	colorectal cancer	colorectal cancer	Left-sided CRC 1	Female	57
Cela-003-005-023	Cela-003-005	PRJNA779978	GSE188711	Illumina NovaSeq 6000	RNA-Seq	transcriptomic	cDNA	GSM5688707	34793335	colorectal	colorectal cancer	colorectal cancer	colorectal cancer	Left-sided CRC 2	Male	70
Cela-003-005-024	Cela-003-005	PRJNA779978	GSE188711	Illumina NovaSeq 6000	RNA-Seq	transcriptomic	cDNA	GSM5688708	34793335	colorectal	colorectal cancer	colorectal cancer	colorectal cancer	Left-sided CRC 3	Male	65
Cela-003-005-025	Cela-003-005	PRJNA779978	GSE188711	Illumina NovaSeq 6000	RNA-Seq	transcriptomic	cDNA	GSM5688709	34793335	colorectal	colorectal cancer	colorectal cancer	colorectal cancer	Right-sided CRC 1	Female	69
Cela-003-005-026	Cela-003-005	PRJNA779978	GSE188711	Illumina NovaSeq 6000	RNA-Seq	transcriptomic	cDNA	GSM5688710	34793335	colorectal	colorectal cancer	colorectal cancer	colorectal cancer	Right-sided CRC 2	Female	80
Cela-003-005-027	Cela-003-005	PRJNA779978	GSE188711	Illumina NovaSeq 6000	RNA-Seq	transcriptomic	cDNA	GSM5688711	34793335	colorectal	colorectal cancer	colorectal cancer	colorectal cancer	Right-sided CRC 3	Male	59
Cela-007-013-072	Cela-007-013	PRJNA704101	GSE189357	Illumina NovaSeq 6000	RNA-Seq	transcriptomic	cDNA	GSM5101020	36434043	lung	deep layer of gastric cancer of patient3	deep layer of gastric cancer	lung adenocarcinoma (LUAD)	Pt3_deep_cancer	Female
Cela-007-013-073	Cela-007-013	PRJNA704101	GSE189357	Illumina NovaSeq 6000	RNA-Seq	transcriptomic	cDNA	GSM5101017	36434043	lung	deep layer of gastric cancer of patient2	deep layer of gastric cancer	lung adenocarcinoma (LUAD)	Pt2_deep_cancer
Cela-007-013-074	Cela-007-013	PRJNA704101	GSE189357	Illumina NovaSeq 6000	RNA-Seq	transcriptomic	cDNA	GSM5101016	36434043	lung	superficial layer of gastric cancer of patient2	superficial layer of gastric cancer	lung adenocarcinoma (LUAD)	Pt2_superficial_cancer	Female
Cela-011-023-122	Cela-011-023	PRJNA790856	GSE191288	Illumina NovaSeq 6000	RNA-Seq	transcriptomic	cDNA	GSM5743025	35515000	thyroid	thyroid		papillary thyroid carcinoma	Papillary thyroid cancer from left lobe in patient 3
Cela-011-023-123	Cela-011-023	PRJNA790856	GSE191288	Illumina NovaSeq 6000	RNA-Seq	transcriptomic	cDNA	GSM5743024	35515000	thyroid	thyroid		papillary thyroid carcinoma	Papillary thyroid cancer from right lobe in patient 2	Male
Cela-011-023-124	Cela-011-023	PRJNA790856	GSE191288	Illumina NovaSeq 6000	RNA-Seq	transcriptomic	cDNA	GSM5743023	35515000	thyroid	thyroid		papillary thyroid carcinoma	Papillary thyroid cancer from left lobe in patient 2	Male
Cela-011-023-125	Cela-011-023	PRJNA790856	GSE191288	Illumina NovaSeq 6000	RNA-Seq	transcriptomic	cDNA	GSM5743022	35515000	thyroid	thyroid		papillary thyroid carcinoma	Papillary thyroid cancer from right lobe in patient 1	Female
Cela-011-023-126	Cela-011-023	PRJNA790856	GSE191288	Illumina NovaSeq 6000	RNA-Seq	transcriptomic	cDNA	GSM5743021	35515000	thyroid	thyroid		papillary thyroid carcinoma	Papillary thyroid cancer from left lobe in patient 1
Cela-008-015-077	Cela-008-015	PRJNA782639	GSE192898	Illumina NovaSeq 6000	RNA-Seq	transcriptomic	cDNA	GSM5699777	36797491	ovarian	lung adenocarcinoma		ovarian cancer	TD1 scRNA-seq	Female
Cela-008-015-078	Cela-008-015	PRJNA782639	GSE192898	Illumina NovaSeq 6000	RNA-Seq	transcriptomic	cDNA	GSM5699778	36797491	ovarian	lung adenocarcinoma		ovarian cancer	TD2 scRNA-seq	Male
Cela-008-015-079	Cela-008-015	PRJNA782639	GSE192898	Illumina NovaSeq 6000	RNA-Seq	transcriptomic	cDNA	GSM5699779	36797491	ovarian	lung adenocarcinoma		ovarian cancer	TD3 scRNA-seq	Male
Cela-008-015-080	Cela-008-015	PRJNA782639	GSE192898	Illumina NovaSeq 6000	RNA-Seq	transcriptomic	cDNA	GSM5699780	36797491	ovarian	lung adenocarcinoma		ovarian cancer	TD4 scRNA-seq	Female
Cela-008-015-081	Cela-008-015	PRJNA782639	GSE192898	Illumina NovaSeq 6000	RNA-Seq	transcriptomic	cDNA	GSM5699781	36797491	ovarian	lung adenocarcinoma		ovarian cancer	TD5 scRNA-seq	Female
Cela-008-015-082	Cela-008-015	PRJNA782639	GSE192898	Illumina NovaSeq 6000	RNA-Seq	transcriptomic	cDNA	GSM5699782	36797491	ovarian	lung adenocarcinoma		ovarian cancer	TD6 scRNA-seq	Female
Cela-008-015-083	Cela-008-015	PRJNA782639	GSE192898	Illumina NovaSeq 6000	RNA-Seq	transcriptomic	cDNA	GSM5699783	36797491	ovarian	lung adenocarcinoma		ovarian cancer	TD7 scRNA-seq	Female
Cela-008-015-084	Cela-008-015	PRJNA782639	GSE192898	Illumina NovaSeq 6000	RNA-Seq	transcriptomic	cDNA	GSM5699784	36797491	ovarian	lung adenocarcinoma		ovarian cancer	TD8 scRNA-seq	Male
Cela-008-015-085	Cela-008-015	PRJNA782639	GSE192898	Illumina NovaSeq 6000	RNA-Seq	transcriptomic	cDNA	GSM5699785	36797491	ovarian	lung adenocarcinoma		ovarian cancer	TD9 scRNA-seq	Female
Cela-001-003-010	Cela-001-003	PRJNA795454	GSE193220	Illumina NovaSeq 6000		transcriptomic		GSM5776880	36417130	bone marrow	BM2	bone marrow	hepatosplenic T-cell lymphoma	post-treatment bone marrow sample RNA-seq					post-treatment
Cela-001-003-011	Cela-001-003	PRJNA795454	GSE193220	Illumina NovaSeq 6000		transcriptomic		GSM5776879	36417130	bone marrow	BM1	bone marrow	hepatosplenic T-cell lymphoma	pre-treatment bone marrow sample RNA-seq					pre-treatment
Cela-001-003-012	Cela-001-003	PRJNA795454	GSE193220	Illumina NovaSeq 6000		transcriptomic		GSM5776882	36417130	bone marrow	PBMC2	PBMC	hepatosplenic T-cell lymphoma	post-treatment PBMC sample RNA-seq	Female	17			post-treatment
Cela-001-003-013	Cela-001-003	PRJNA795454	GSE193220	Illumina NovaSeq 6000		transcriptomic		GSM5776881	36417130	bone marrow	PBMC1	PBMC	hepatosplenic T-cell lymphoma	pre-treatment PBMC sample RNA-seq		69			pre-treatment
Cela-010-022-114	Cela-010-022	PRJNA795811	GSE193337	Illumina HiSeq 4000	RNA-Seq	transcriptomic	cDNA	GSM5793832	35717322	prostate	adenocarcinoma with cribriform and solid pattern		prostate cancer	scRNA-seq of patient 4 tumor sample			T3b
Cela-010-022-115	Cela-010-022	PRJNA795811	GSE193337	Illumina HiSeq 4000	RNA-Seq	transcriptomic	cDNA	GSM5793829	35717322	prostate	adenocarcinoma with cribriform and acinar pattern		prostate cancer	scRNA-seq of patient 2 tumor sample			T2a
Cela-010-022-116	Cela-010-022	PRJNA795811	GSE193337	Illumina HiSeq 4000	RNA-Seq	transcriptomic	cDNA	GSM5793827	35717322	prostate	patient 4 benign sample		prostate cancer	scRNA-seq of patient 4 benign sample			pT2c
Cela-010-022-117	Cela-010-022	PRJNA795811	GSE193337	Illumina HiSeq 4000	RNA-Seq	transcriptomic	cDNA	GSM5793825	35717322	prostate	patient 2 benign sample		prostate cancer	scRNA-seq of patient 2 benign sample			pT3a
Cela-010-022-118	Cela-010-022	PRJNA795811	GSE193337	Illumina HiSeq 4000	RNA-Seq	transcriptomic	cDNA	GSM5793826	35717322	prostate	patient 3 benign sample		prostate cancer	scRNA-seq of patient 3 benign sample
Cela-010-022-119	Cela-010-022	PRJNA795811	GSE193337	Illumina HiSeq 4000	RNA-Seq	transcriptomic	cDNA	GSM5793828	35717322	prostate	adenocarcinoma with cribriform pattern		prostate cancer	scRNA-seq of patient 1 tumor sample			T2c
Cela-010-022-120	Cela-010-022	PRJNA795811	GSE193337	Illumina HiSeq 4000	RNA-Seq	transcriptomic	cDNA	GSM5793831	35717322	prostate	adenocarcinoma with cribriform and acinar pattern		prostate cancer	scRNA-seq of patient 3 tumor sample			T3a
Cela-010-022-121	Cela-010-022	PRJNA795811	GSE193337	Illumina HiSeq 4000	RNA-Seq	transcriptomic	cDNA	GSM5793824	35717322	prostate	patient 1 benign sample		prostate cancer	scRNA-seq of patient 1 benign sample
Cela-006-012-071	Cela-006-012	PRJNA801697	GSE195674	Illumina NovaSeq 6000	RNA-Seq	transcriptomic	cDNA	GSM5847946	35464471	hematopoietic and reticuloendothelial systems	skin	skin	leukemia	SMC_ATLL_skin_scRNA	Male	69
Cela-012-024-127	Cela-012-024	PRJNA833479	GSE201925	Illumina NextSeq 500	RNA-Seq	transcriptomic	cDNA	GSM6081172	35678717	pleura	mesothelium	mesothelium	mesothelioma	Mesothelioma tumor, ADU-S100 50µM		78			ADU-S100 50µM
Cela-012-024-128	Cela-012-024	PRJNA833479	GSE201925	Illumina NextSeq 500	RNA-Seq	transcriptomic	cDNA	GSM6081171	35678717	pleura	mesothelium	mesothelium	mesothelioma	Mesothelioma tumor, ADU-S100 10µM		78			ADU-S100 10µM
Cela-012-024-129	Cela-012-024	PRJNA833479	GSE201925	Illumina NextSeq 500	RNA-Seq	transcriptomic	cDNA	GSM6081170	35678717	pleura	mesothelium	mesothelium	mesothelioma	Mesothelioma tumor, Control (dH20)		78			control
Cela-005-011-069	Cela-005-011	PRJNA878830	GSE213047	Illumina NextSeq 500	RNA-Seq	transcriptomic	cDNA	GSM6569753	36210388	head and neck	laryngeal SCC	laryngeal SCC	head and neck squamous cell carcinoma	Tumor-3, Laryngeal SCC (PD)					nivolumab (anti-PD1)
Cela-005-011-070	Cela-005-011	PRJNA878830	GSE213047	Illumina NextSeq 500	RNA-Seq	transcriptomic	cDNA	GSM6569751	36210388	head and neck	NPSCC	NPSCC	head and neck squamous cell carcinoma	Tumor-1, NPSCC (PR)					nivolumab (anti-PD1)
Cela-002-004-014	Cela-002-004	PRJNA936590	GSE225600	Illumina NovaSeq 6000	RNA-Seq	transcriptomic	cDNA	GSM7050932	36594618	breast	human breast cancer	human breast cancer	breast cancer	PT_7, lymph_node_sc	Female	62
Cela-002-004-015	Cela-002-004	PRJNA936590	GSE225600	Illumina NovaSeq 6000	RNA-Seq	transcriptomic	cDNA	GSM7050931	36594618	breast	human breast cancer	human breast cancer	breast cancer	PT_6, lymph_node_sc	Female	46
Cela-002-004-016	Cela-002-004	PRJNA936590	GSE225600	Illumina NovaSeq 6000	RNA-Seq	transcriptomic	cDNA	GSM7050930	36594618	breast	human breast cancer	human breast cancer	breast cancer	PT_3, lymph_node_sc	Female	47
Cela-002-004-017	Cela-002-004	PRJNA936590	GSE225600	Illumina NovaSeq 6000	RNA-Seq	transcriptomic	cDNA	GSM7050929	36594618	breast	human breast cancer	human breast cancer	breast cancer	PT_2, lymph_node_sc	Female	36
Cela-002-004-018	Cela-002-004	PRJNA936590	GSE225600	Illumina NovaSeq 6000	RNA-Seq	transcriptomic	cDNA	GSM7050928	36594618	breast	human breast cancer	human breast cancer	breast cancer	PT_7, tumor_sc	Female	62
Cela-002-004-019	Cela-002-004	PRJNA936590	GSE225600	Illumina NovaSeq 6000	RNA-Seq	transcriptomic	cDNA	GSM7050927	36594618	breast	human breast cancer	human breast cancer	breast cancer	PT_6, tumor_sc	Female	46
Cela-002-004-020	Cela-002-004	PRJNA936590	GSE225600	Illumina NovaSeq 6000	RNA-Seq	transcriptomic	cDNA	GSM7050926	36594618	breast	human breast cancer	human breast cancer	breast cancer	PT_3, tumor_sc	Female	36
Cela-002-004-021	Cela-002-004	PRJNA936590	GSE225600	Illumina NovaSeq 6000	RNA-Seq	transcriptomic	cDNA	GSM7050925	36594618	breast	human breast cancer	human breast cancer	breast cancer	PT_2, tumor_sc	Female
